# Supplementary material for: Variable Proportions of Phylogenetic Clustering and Low Levels of Antiviral Drug Resistance among the Major HBV Sub-Genotypes in the Middle East and North Africa
Source: Pathogens. 2021 Oct 15;10(10):1333. doi: 10.3390/pathogens10101333 (PMC8540944; doi:10.3390/pathogens10101333)
Supplement: Supplementary file 1 [file pathogens-10-01333-s001.zip]

Archive with 1 entries (1 files):
- pathogens-1411491-supplementary.pdf
